# Supplementary material for: Clinical Relevance of Trace-Positive Results in Xpert MTB/RIF Ultra for Tuberculosis Diagnosis in a High-Burden Setting: A Retrospective Cohort Study
Source: Diagnostics (Basel). 2025 Nov 12;15(22):2860. doi: 10.3390/diagnostics15222860 (PMC12651064; doi:10.3390/diagnostics15222860)
Supplement: Supplementary file 1 [file diagnostics-15-02860-s001.zip]

Archive with 1 entries (1 files):
- diagnostics-3958504-supplementary.xlsx
