# Supplementary material for: Clinical Relevance of Trace-Positive Results in Xpert MTB/RIF Ultra for Tuberculosis Diagnosis in a High-Burden Setting: A Retrospective Cohort Study
Source: Diagnostics (Basel). 2025 Nov 12;15(22):2860. doi: 10.3390/diagnostics15222860 (PMC12651064; doi:10.3390/diagnostics15222860)
Supplement: Supplementary file 1 [file diagnostics-15-02860-s001.zip › diagnostics-3958504-supplementary.xlsx]

## Sheet: CRS (2)
NO	INITIALS	SAMPLE	AGE	GENDER		TB SYMPTOMS (COUGH, FEVER, NIGHT SWEATS, DYSPNEA, WEIGHT LOSS, CHEST PAIN	CXR/CT		SMEAR RESULTS		CULTURE RESULTS			DIGNOSTED TB			REACTIVATION	NO TB		TRATMENT INITIATED		HIV STATUS
							ABNORMAL	TB SEQUALAE						Y/N	CULTURE +	CULTURE -		PRIOR TB (< 5 YEARS)	TB EXCLUDED
1	KZ	IS	47	M		YES	YES			NEGATIVE	POSITIVE			YES	X					YES		NEG
2	GD	S	57	M		YES	YES			NEGATIVE		NEGATIVE		YES		X	YES			YES		NEG
3	ZE	IS	58		F	YES		YES		NEGATIVE		NEGATIVE		NO				YES			NO	NEG
4	II	S	43	M		YES		YES		NEGATIVE		NEGATIVE		NO				YES			NO	NEG
5	CC	S	48	M		YES	YES		POSITIVE		POSITIVE			YES	X					YES		NEG
6	SR	S	51		F	YES		YES		NEGATIVE		NEGATIVE		NO				YES			NO	N/A
7	FG	IS	65	M		YES	YES			NEGATIVE	POSITIVE			YES	X					YES		NEG
8	PI	S	53	M		YES	YES			NEGATIVE	POSITIVE			YES	X		YES			YES		N/A
9	DD	IS	47	M		YES	N/A			NEGATIVE		NEGATIVE		NO					YES		NO	N/A
10	BN	IS	54	M		YES	YES			NEGATIVE		NEGATIVE		YES		X				YES		NEG
11	PV	IS	51	M		YES	YES			NEGATIVE	POSITIVE			YES	X		YES			YES		NEG
12	DC	IS	26		F	YES	YES			NEGATIVE	POSITIVE			YES	X					YES		N/A
13	MG	S	65	M		YES		YES		NEGATIVE		NEGATIVE		NO				YES			NO	N/A
14	KI	IS	74	M		YES	YES			NEGATIVE	POSITIVE			YES	X					YES		N/A
15	LV	IS	34	M		YES	N/A			NEGATIVE		NEGATIVE		NO				YES			NO	N/A
16	MA	PF	11	M		YES	YES			NEGATIVE	POSITIVE			YES	X					YES		NEG
17	GR	IS	80		F	YES	YES		POSITIVE		POSITIVE			YES	X					YES		NEG
18	HB	IS	31	M		YES	YES			NEGATIVE	POSITIVE			YES	X						NO	N/A
19	PI	CSF	47	M		YES	YES			NEGATIVE	POSITIVE			YES	X					YES		NEG
20	PA	IS	35	M		YES	YES		POSITIVE		POSITIVE			YES	X		YES			YES		N/A
21	BI	S	50	M		YES	YES			NEGATIVE		NEGATIVE		YES		X	YES	yes		YES		NEG
22	DC	PF	58	M		YES	YES			NEGATIVE	POSITIVE			YES	X					YES		NEG
23	VA	IS	17		F	YES	YES			NEGATIVE	POSITIVE			YES	X					YES		NEG
24	FA	S	31	M		YES		YES		NEGATIVE		NEGATIVE		NO				YES			NO	NEG
25	LA	IS	50	M		YES	YES			NEGATIVE	POSITIVE			YES	X		NA				NO	N/A
26	HO	IS	42	M		YES		YES		NEGATIVE		NEGATIVE		NO				YES			NO	N/A
27	CS	S	50		F	YES		YES		NEGATIVE		NEGATIVE		NO				YES			NO	N/A
28	AN	PF	17		F	YES	YES			NEGATIVE	POSITIVE			YES	X					YES		NEG
29	GP	S	27	M		YES		YES		NEGATIVE		NEGATIVE		NO				YES			NO	NEG
30	BC	BA	42		F	YES	YES			NEGATIVE		NEGATIVE		YES		X				YES		NEG
31	LL	S	56	M		YES	YES			NEGATIVE			CONTAMINATED	YES		X	YES			YES		NEG
32	CL	IS	30		F	YES	YES			NEGATIVE	POSITIVE			YES	X					YES		NEG
33	TD	S	31	M		YES	YES		POSITIVE		POSITIVE			YES	X					YES		N/A
34	KK	S	16	M		YES	YES			NEGATIVE		NEGATIVE		YES		X				YES		NEG
35	FF	S	86	M		YES	YES			NEGATIVE		NEGATIVE		YES		X				YES		N/A
36	BD	S	60	M		YES	YES			NEGATIVE		NEGATIVE		YES		X				YES		NEG
37	NM	CSF	66		F	YES	YES			NEGATIVE	POSITIVE			YES	X		YES			YES		NEG
38	TI	IS	52	M		YES	YES			NEGATIVE		NEGATIVE		YES		X				YES		NEG
39	MG	S, BA	64	M		YES	YES			NEGATIVE		NEGATIVE		YES	X					YES		N/A
40	VV	IS	75	M		YES	YES			NEGATIVE	POSITIVE			YES	X					YES		NEG
41	BI	PF	74	M		YES	YES			NEGATIVE	POSITIVE			YES	X					YES		NEG
42	NG	S	62	M		YES	YES			NEGATIVE		NEGATIVE		YES		X	YES			YES		NEG
43	SM	S	25		F	YES	YES			NEGATIVE		NEGATIVE		YES		X				YES		NEG
44	HN	IS	45	M		YES	YES			NEGATIVE	POSITIVE			YES	X					YES		NEG
45	MI	IS	47	M		YES	YES			NEGATIVE	POSITIVE			YES	X					YES		NEG
46	HM	IS	35		F	YES	YES			NEGATIVE		NEGATIVE		YES		X				YES		NEG
47	CR	BA	54	M		YES	YES			NEGATIVE		NEGATIVE		YES		X	YES			YES		NEG
X	CD	S	67	M		YES	YES			NEGATIVE		NEGATIVE		YES		X	YES			YES		NEG
49	PM	S	57		F	YES	YES			NEGATIVE	POSITIVE			YES	X						NO	N/A
50	TA	IS	53		F	YES	YES			NEGATIVE		NEGATIVE		YES		X				YES		NEG
51	OL	S	56	M		YES		YES		NEGATIVE		NEGATIVE		NO				YES			NO	N/A
52	PE	IS	60		F	YES	YES			NEGATIVE		NEGATIVE		YES		X				YES		N/A
53	BA	S	63	M		YES	YES			NEGATIVE	POSITIVE			YES	X		YES			YES		NEG
54	CD	S	43		F	YES	YES			NEGATIVE		NEGATIVE		YES		X				YES		NEG
55	TF	U	78	M		NO	NO			NEGATIVE		NEGATIVE		NO				YES			NO	N/A
56	TD	S	59	M		YES	YES		POSITIVE		POSITIVE			YES	X					YES		NEG
57	KA	PF	84	M		YES	YES			NEGATIVE	POSITIVE			YES	X					YES		NEG
58	AL	S	49	M		YES	YES			NEGATIVE		NEGATIVE		YES		X				YES		NEG
59	BM	S	48	M		YES	YES			NEGATIVE	POSITIVE			YES	X					YES		NEG
